# Supplementary material for: Metabolomics Study Revealed the Effects of CaO-Treated Maize Straw on the Rumen Metabolites
Source: Animals (Basel). 2025 Feb 26;15(5):674. doi: 10.3390/ani15050674 (PMC11899395; doi:10.3390/ani15050674)
Supplement: Supplementary file 1 [file animals-15-00674-s001.zip]

Archive with 2 entries (2 files):
- Supplementary Table S1.xlsx
- Supplementary Table S2.xls
