# Supplementary material for: Metabolomics Study Revealed the Effects of CaO-Treated Maize Straw on the Rumen Metabolites
Source: Animals (Basel). 2025 Feb 26;15(5):674. doi: 10.3390/ani15050674 (PMC11899395; doi:10.3390/ani15050674)
Supplement: Supplementary file 1 [file animals-15-00674-s001.zip › Supplementary Table S1.xlsx]

## Sheet: Sheet1
SPECIMEN_NAME	acetic propionic	propionic	butyric	total VFA	GP	MCP
M601	8.93	1.88	0.72	11.7	12	0.347
M602	8.27	1.87	0.7	11.01	11	0.285
M603	7.52	1.71	0.63	10.05	15	0.263
M604	8.93	1.88	0.72	11.7	16	0.285
M605	8.27	1.87	0.7	11.01	12	0.473
M606	7.52	1.71	0.63	10.05	19	0.194
M631	6.22	1.32	0.44	8.06	12	0.035
M632	6.38	1.38	0.5	8.4	14	0.233
M633	7.47	1.43	0.52	9.56	12	0.183
M634	6.22	1.32	0.44	8.06	16	0.086
M635	6.38	1.38	0.5	8.4	13	0.062
M636	7.47	1.43	0.52	9.56	19	0.016
M651	10.9	2.22	0.69	13.94	24	0.394
M652	11.39	2.12	0.68	14.36	20	0.374
M653	9.4	1.9	0.6	12	26	0.374
M654	10.9	2.22	0.69	13.94	16	0.434
M655	11.39	2.12	0.68	14.36	24	0.361
M656	9.4	1.9	0.6	12	19	0.327
M671	12.74	2.72	0.88	16.44	25	0.645
M672	8.82	1.91	0.6	11.42	26	0.486
M673	10.89	2.28	0.72	14	25	0.578
M674	12.74	2.72	0.88	16.44	26.5	0.505
M675	8.82	1.91	0.6	11.42	27	0.555
M676	10.89	2.28	0.72	14	28	0.555
