# Supplementary material for: Metabolomics Study Revealed the Effects of CaO-Treated Maize Straw on the Rumen Metabolites
Source: Animals (Basel). 2025 Feb 26;15(5):674. doi: 10.3390/ani15050674 (PMC11899395; doi:10.3390/ani15050674)
Supplement: Supplementary file 1 [file animals-15-00674-s001.zip › Supplementary Table S2.xls]

<div style="height:400px;width:100%;overflow:auto;"><table class="common_table" border="1"><thead><tr><th>SPECIMEN_NAME</th><th>g__Prevotella_1</th><th>g__Rikenellaceae_RC9_gut_group</th><th>g__norank_f__F082</th><th>g__Prevotellaceae_UCG-003</th><th>g__unclassified_o__Clostridiales</th><th>g__Christensenellaceae_R-7_group</th><th>g__Prevotellaceae_UCG-001</th><th>g__Succiniclasticum</th><th>g__Ruminococcaceae_NK4A214_group</th><th>g__Acinetobacter</th><th>g__norank_o__WCHB1-41</th><th>g__Ruminococcus_1</th><th>g__norank_f__Bacteroidales_UCG-001</th><th>g__Eubacterium]_coprostanoligenes_group</th><th>g__norank_o__Mollicutes_RF39</th><th>g__Butyrivibrio_2</th><th>g__Saccharofermentans</th><th>g__Candidatus_Saccharimonas</th><th>g__Pseudobutyrivibrio</th><th>g__Fibrobacter</th><th>g__Treponema_2</th><th>g__norank_f__Bacteroidales_RF16_group</th><th>g__Ruminococcaceae_UCG-014</th><th>g__Ruminococcaceae_UCG-010</th><th>g__Lachnospiraceae_NK3A20_group</th><th>g__Lachnospiraceae_XPB1014_group</th><th>g__Lachnospiraceae_AC2044_group</th><th>g__Olsenella</th><th>g__Acetitomaculum</th><th>g__norank_f__p-251-o5</th><th>g__Lysinibacillus</th><th>g__norank_f__Bacteroidales_BS11_gut_group</th><th>g__unclassified_f__Lachnospiraceae</th><th>g__norank_f__vadinBE97</th><th>g__Veillonellaceae_UCG-001</th><th>g__DNF00809</th><th>g__Sphaerochaeta</th><th>g__norank_f__Lachnospiraceae</th><th>g__norank_f__Muribaculaceae</th><th>g__probable_genus_10</th><th>g__norank_f__Clostridiales_vadinBB60_group</th><th>g__Eubacterium]_ruminantium_group</th><th>g__unclassified_f__Rikenellaceae</th><th>g__unclassified_f__Ruminococcaceae</th><th>g__Anaerovorax</th><th>g__Desulfovibrio</th><th>g__norank_o__Absconditabacteriales_SR1</th><th>g__Papillibacter</th><th>g__Ruminococcaceae_UCG-012</th><th>g__Ruminococcaceae_UCG-013</th><th>g__Lachnospiraceae_ND3007_group</th><th>g__norank_o__Gastranaerophilales</th><th>g__Lachnoclostridium_10</th><th>g__Ruminococcus_2</th><th>g__Streptococcus</th><th>g__Oribacterium</th><th>g__Anaeroplasma</th><th>g__Eubacterium]_hallii_group</th><th>g__Lachnospiraceae_NK4A136_group</th><th>g__Ruminococcaceae_UCG-005</th><th>g__Prevotellaceae_UCG-004</th><th>g__Family_XIII_AD3011_group</th><th>g__norank_o__Rhodospirillales</th><th>g__unclassified_f__Burkholderiaceae</th><th>g__Ruminococcus]_gauvreauii_group</th><th>g__Mogibacterium</th><th>g__norank_f__Ruminococcaceae</th><th>g__Carnobacterium</th></tr></thead><tbody><tr><td>M601</td><td>5905</td><td>2883</td><td>2232</td><td>2256</td><td>1275</td><td>1038</td><td>774</td><td>925</td><td>477</td><td>49</td><td>578</td><td>305</td><td>441</td><td>384</td><td>444</td><td>185</td><td>261</td><td>329</td><td>169</td><td>318</td><td>337</td><td>320</td><td>267</td><td>252</td><td>191</td><td>183</td><td>200</td><td>142</td><td>140</td><td>236</td><td>262</td><td>176</td><td>157</td><td>188</td><td>157</td><td>109</td><td>142</td><td>117</td><td>167</td><td>108</td><td>140</td><td>77</td><td>111</td><td>148</td><td>128</td><td>74</td><td>82</td><td>119</td><td>90</td><td>89</td><td>56</td><td>116</td><td>92</td><td>57</td><td>14</td><td>31</td><td>73</td><td>55</td><td>41</td><td>63</td><td>78</td><td>67</td><td>61</td><td>40</td><td>44</td><td>50</td><td>62</td><td>3</td></tr><tr><td>M602</td><td>4102</td><td>3253</td><td>2616</td><td>1529</td><td>1264</td><td>1376</td><td>684</td><td>705</td><td>733</td><td>49</td><td>472</td><td>519</td><td>315</td><td>415</td><td>527</td><td>342</td><td>332</td><td>465</td><td>250</td><td>152</td><td>230</td><td>404</td><td>273</td><td>373</td><td>321</td><td>261</td><td>297</td><td>161</td><td>184</td><td>129</td><td>139</td><td>211</td><td>216</td><td>199</td><td>147</td><td>109</td><td>105</td><td>139</td><td>203</td><td>161</td><td>182</td><td>112</td><td>106</td><td>177</td><td>169</td><td>92</td><td>83</td><td>110</td><td>128</td><td>82</td><td>98</td><td>95</td><td>119</td><td>153</td><td>37</td><td>41</td><td>110</td><td>68</td><td>59</td><td>92</td><td>48</td><td>70</td><td>112</td><td>51</td><td>56</td><td>62</td><td>62</td><td>2</td></tr><tr><td>M603</td><td>5102</td><td>2942</td><td>2168</td><td>2244</td><td>1355</td><td>1157</td><td>751</td><td>915</td><td>489</td><td>29</td><td>663</td><td>364</td><td>509</td><td>432</td><td>310</td><td>254</td><td>295</td><td>474</td><td>136</td><td>439</td><td>413</td><td>335</td><td>316</td><td>333</td><td>182</td><td>247</td><td>227</td><td>173</td><td>131</td><td>177</td><td>205</td><td>153</td><td>146</td><td>172</td><td>185</td><td>128</td><td>144</td><td>111</td><td>123</td><td>92</td><td>163</td><td>94</td><td>119</td><td>112</td><td>118</td><td>106</td><td>104</td><td>102</td><td>109</td><td>98</td><td>79</td><td>104</td><td>76</td><td>54</td><td>8</td><td>44</td><td>99</td><td>64</td><td>54</td><td>62</td><td>59</td><td>69</td><td>83</td><td>38</td><td>39</td><td>47</td><td>62</td><td>0</td></tr><tr><td>M631</td><td>7076</td><td>2678</td><td>1737</td><td>1735</td><td>1471</td><td>1182</td><td>801</td><td>613</td><td>500</td><td>884</td><td>445</td><td>349</td><td>433</td><td>393</td><td>194</td><td>238</td><td>284</td><td>268</td><td>113</td><td>334</td><td>249</td><td>275</td><td>232</td><td>246</td><td>210</td><td>131</td><td>183</td><td>125</td><td>206</td><td>162</td><td>399</td><td>171</td><td>134</td><td>151</td><td>114</td><td>115</td><td>130</td><td>105</td><td>82</td><td>89</td><td>99</td><td>82</td><td>126</td><td>83</td><td>99</td><td>100</td><td>92</td><td>87</td><td>62</td><td>92</td><td>43</td><td>48</td><td>50</td><td>186</td><td>47</td><td>31</td><td>66</td><td>85</td><td>37</td><td>47</td><td>76</td><td>72</td><td>51</td><td>35</td><td>57</td><td>35</td><td>48</td><td>66</td></tr><tr><td>M632</td><td>6861</td><td>3073</td><td>1629</td><td>1513</td><td>1546</td><td>1471</td><td>1031</td><td>878</td><td>600</td><td>28</td><td>256</td><td>492</td><td>303</td><td>444</td><td>224</td><td>369</td><td>306</td><td>392</td><td>250</td><td>161</td><td>184</td><td>111</td><td>299</td><td>204</td><td>206</td><td>206</td><td>191</td><td>138</td><td>158</td><td>228</td><td>233</td><td>117</td><td>128</td><td>55</td><td>196</td><td>137</td><td>102</td><td>117</td><td>156</td><td>79</td><td>61</td><td>83</td><td>114</td><td>118</td><td>102</td><td>118</td><td>110</td><td>117</td><td>85</td><td>95</td><td>68</td><td>47</td><td>71</td><td>69</td><td>9</td><td>41</td><td>30</td><td>70</td><td>37</td><td>65</td><td>78</td><td>70</td><td>25</td><td>71</td><td>53</td><td>24</td><td>58</td><td>290</td></tr><tr><td>M633</td><td>4764</td><td>2837</td><td>2264</td><td>1676</td><td>1426</td><td>1258</td><td>568</td><td>860</td><td>407</td><td>2675</td><td>440</td><td>345</td><td>329</td><td>435</td><td>371</td><td>268</td><td>300</td><td>267</td><td>207</td><td>175</td><td>150</td><td>312</td><td>268</td><td>253</td><td>237</td><td>204</td><td>173</td><td>117</td><td>203</td><td>106</td><td>148</td><td>165</td><td>158</td><td>266</td><td>191</td><td>101</td><td>91</td><td>148</td><td>81</td><td>109</td><td>135</td><td>92</td><td>98</td><td>107</td><td>84</td><td>69</td><td>83</td><td>78</td><td>99</td><td>90</td><td>68</td><td>93</td><td>62</td><td>45</td><td>4</td><td>45</td><td>72</td><td>44</td><td>53</td><td>57</td><td>45</td><td>49</td><td>74</td><td>41</td><td>59</td><td>102</td><td>56</td><td>88</td></tr><tr><td>M651</td><td>11974</td><td>1493</td><td>1553</td><td>2186</td><td>705</td><td>652</td><td>1723</td><td>502</td><td>264</td><td>422</td><td>262</td><td>134</td><td>464</td><td>148</td><td>171</td><td>163</td><td>268</td><td>209</td><td>361</td><td>285</td><td>301</td><td>110</td><td>98</td><td>142</td><td>122</td><td>150</td><td>110</td><td>232</td><td>167</td><td>199</td><td>183</td><td>109</td><td>69</td><td>75</td><td>77</td><td>108</td><td>205</td><td>74</td><td>48</td><td>53</td><td>58</td><td>74</td><td>43</td><td>47</td><td>54</td><td>45</td><td>53</td><td>52</td><td>23</td><td>36</td><td>68</td><td>37</td><td>65</td><td>19</td><td>135</td><td>81</td><td>37</td><td>38</td><td>24</td><td>20</td><td>53</td><td>23</td><td>11</td><td>49</td><td>27</td><td>48</td><td>33</td><td>3</td></tr><tr><td>M652</td><td>8611</td><td>2732</td><td>1805</td><td>1630</td><td>1257</td><td>1078</td><td>1068</td><td>791</td><td>345</td><td>218</td><td>445</td><td>356</td><td>442</td><td>321</td><td>374</td><td>244</td><td>293</td><td>272</td><td>163</td><td>268</td><td>218</td><td>220</td><td>229</td><td>183</td><td>175</td><td>170</td><td>146</td><td>213</td><td>114</td><td>145</td><td>105</td><td>136</td><td>141</td><td>190</td><td>173</td><td>131</td><td>122</td><td>97</td><td>55</td><td>105</td><td>86</td><td>99</td><td>111</td><td>63</td><td>67</td><td>59</td><td>109</td><td>56</td><td>80</td><td>67</td><td>62</td><td>110</td><td>55</td><td>24</td><td>22</td><td>40</td><td>42</td><td>38</td><td>51</td><td>41</td><td>41</td><td>41</td><td>41</td><td>50</td><td>47</td><td>40</td><td>40</td><td>43</td></tr><tr><td>M653</td><td>8071</td><td>2478</td><td>1674</td><td>1542</td><td>1433</td><td>1324</td><td>1111</td><td>691</td><td>423</td><td>463</td><td>367</td><td>481</td><td>415</td><td>319</td><td>260</td><td>285</td><td>345</td><td>242</td><td>239</td><td>313</td><td>179</td><td>268</td><td>233</td><td>208</td><td>215</td><td>181</td><td>172</td><td>257</td><td>148</td><td>161</td><td>55</td><td>120</td><td>129</td><td>100</td><td>132</td><td>122</td><td>114</td><td>116</td><td>85</td><td>117</td><td>135</td><td>115</td><td>84</td><td>75</td><td>72</td><td>53</td><td>100</td><td>86</td><td>73</td><td>69</td><td>83</td><td>80</td><td>75</td><td>46</td><td>16</td><td>54</td><td>56</td><td>52</td><td>72</td><td>41</td><td>41</td><td>35</td><td>50</td><td>44</td><td>51</td><td>38</td><td>28</td><td>49</td></tr><tr><td>M671</td><td>8839</td><td>1988</td><td>1335</td><td>1057</td><td>2277</td><td>1699</td><td>840</td><td>426</td><td>483</td><td>103</td><td>498</td><td>486</td><td>228</td><td>464</td><td>213</td><td>503</td><td>326</td><td>182</td><td>658</td><td>172</td><td>201</td><td>207</td><td>280</td><td>196</td><td>224</td><td>234</td><td>155</td><td>151</td><td>165</td><td>103</td><td>65</td><td>106</td><td>125</td><td>73</td><td>72</td><td>139</td><td>76</td><td>101</td><td>91</td><td>134</td><td>76</td><td>165</td><td>129</td><td>41</td><td>65</td><td>111</td><td>45</td><td>56</td><td>76</td><td>106</td><td>72</td><td>43</td><td>42</td><td>40</td><td>230</td><td>129</td><td>44</td><td>50</td><td>90</td><td>40</td><td>27</td><td>79</td><td>32</td><td>57</td><td>25</td><td>50</td><td>42</td><td>1</td></tr><tr><td>M672</td><td>6347</td><td>2522</td><td>1905</td><td>946</td><td>1675</td><td>1843</td><td>1145</td><td>691</td><td>684</td><td>239</td><td>314</td><td>533</td><td>183</td><td>363</td><td>441</td><td>516</td><td>411</td><td>236</td><td>552</td><td>142</td><td>172</td><td>214</td><td>239</td><td>229</td><td>356</td><td>231</td><td>203</td><td>301</td><td>249</td><td>104</td><td>61</td><td>127</td><td>165</td><td>89</td><td>85</td><td>144</td><td>48</td><td>123</td><td>172</td><td>134</td><td>50</td><td>153</td><td>82</td><td>101</td><td>124</td><td>162</td><td>103</td><td>105</td><td>74</td><td>66</td><td>125</td><td>46</td><td>99</td><td>69</td><td>98</td><td>105</td><td>31</td><td>75</td><td>90</td><td>66</td><td>36</td><td>34</td><td>29</td><td>76</td><td>82</td><td>50</td><td>44</td><td>2</td></tr><tr><td>M673</td><td>13110</td><td>1615</td><td>1025</td><td>2576</td><td>600</td><td>574</td><td>2012</td><td>349</td><td>318</td><td>50</td><td>188</td><td>322</td><td>410</td><td>133</td><td>169</td><td>252</td><td>164</td><td>186</td><td>297</td><td>469</td><td>386</td><td>100</td><td>105</td><td>129</td><td>124</td><td>98</td><td>144</td><td>120</td><td>48</td><td>129</td><td>22</td><td>77</td><td>82</td><td>65</td><td>42</td><td>87</td><td>121</td><td>43</td><td>27</td><td>80</td><td>52</td><td>74</td><td>38</td><td>52</td><td>39</td><td>59</td><td>61</td><td>26</td><td>66</td><td>28</td><td>53</td><td>43</td><td>33</td><td>31</td><td>155</td><td>88</td><td>19</td><td>13</td><td>43</td><td>35</td><td>47</td><td>19</td><td>30</td><td>28</td><td>30</td><td>18</td><td>27</td><td>0</td></tr></tbody></table></div>
